# Supplementary material for: Three Staphylococcus Bacteriophages Isolated from Swine Farm Environment in Quebec, Canada, Infecting S. chromogenes
Source: Viruses. 2026 Jan 22;18(1):146. doi: 10.3390/v18010146 (PMC12846477; doi:10.3390/v18010146)
Supplement: Supplementary file 1 [file viruses-18-00146-s001.zip]

Archive with 1 entries (1 files):
- viruses-4071233-supplementary.pdf
